# Supplementary material for: Enabling programmable dynamic DNA chemistry using small-molecule DNA binders
Source: Nat Commun. 2023 Jul 17;14:4248. doi: 10.1038/s41467-023-40032-3 (PMC10352304; doi:10.1038/s41467-023-40032-3)
Supplement: Supplementary file 4 — Source data [file 41467_2023_40032_MOESM4_ESM.xlsx]

## Sheet: 2a
[SG-I] uM	Yield
1.6e-06	0.952632
1.28e-06	0.9
1.02e-06	0.755263
8.19e-07	0.431579
6.55e-07	0.234211
5.24e-07	0.089474
4.19e-07	0.039474
3.36e-07	0.047368
2.68e-07	0.084211
2.15e-07	0.128947
1.72e-07	0.186842
1.37e-07	0.213158
1.1e-07	0.336842
5.63e-08	0.418421
1.84e-08	0.471053
0	0.526316

## Sheet: 2b
SG-I_Fit_Conc	Fit_K
1.6e-06	17.6426
1.56e-06	15.967
1.52e-06	14.3631
1.48e-06	12.8436
1.44e-06	11.4184
1.4e-06	10.0942
1.36e-06	8.87487
1.33e-06	7.76145
1.29e-06	6.75282
1.26e-06	5.84595
1.22e-06	5.03634
1.19e-06	4.31842
1.16e-06	3.68589
1.13e-06	3.13206
1.1e-06	2.65005
1.07e-06	2.23303
1.04e-06	1.8743
1.01e-06	1.56749
9.88e-07	1.30653
9.62e-07	1.08577
9.37e-07	0.900009
9.12e-07	0.744466
8.88e-07	0.614833
8.64e-07	0.507252
8.41e-07	0.418307
8.19e-07	0.345003
7.98e-07	0.284747
7.76e-07	0.235311
7.56e-07	0.194802
7.36e-07	0.161627
7.17e-07	0.134457
6.98e-07	0.112189
6.79e-07	0.0939168
6.61e-07	0.078897
6.44e-07	0.0665249
6.27e-07	0.0563093
6.1e-07	0.0478519
5.94e-07	0.0408309
5.78e-07	0.0349855
5.63e-07	0.0301053
5.48e-07	0.0260194
5.34e-07	0.0225895
5.2e-07	0.0197028
5.06e-07	0.0172675
4.93e-07	0.0152086
4.8e-07	0.0134643
4.67e-07	0.0119837
4.55e-07	0.010725
4.43e-07	0.00965321
4.31e-07	0.0087394
4.19e-07	0.00740164
3.94e-07	0.0090946
3.7e-07	0.0108882
3.48e-07	0.0129257
3.27e-07	0.0152385
3.07e-07	0.0178615
2.88e-07	0.0208326
2.71e-07	0.0241931
2.54e-07	0.027987
2.39e-07	0.0322608
2.25e-07	0.0370625
2.11e-07	0.0424407
1.98e-07	0.0484429
1.86e-07	0.055114
1.75e-07	0.0624939
1.64e-07	0.0706155
1.54e-07	0.079502
1.45e-07	0.0891644
1.36e-07	0.0995996
1.28e-07	0.110788
1.2e-07	0.122694
1.13e-07	0.135262
1.06e-07	0.148421
9.97e-08	0.162085
9.36e-08	0.176153
8.8e-08	0.190514
8.26e-08	0.205052
7.76e-08	0.219646
7.29e-08	0.234177
6.85e-08	0.24853
6.44e-08	0.262599
6.05e-08	0.276286
5.68e-08	0.289508
5.34e-08	0.302193
5.01e-08	0.314283
4.71e-08	0.325735
4.42e-08	0.33652
4.16e-08	0.34662
3.9e-08	0.356029
3.67e-08	0.364753
3.45e-08	0.372803
3.24e-08	0.3802
3.04e-08	0.386971
2.86e-08	0.393144
2.68e-08	0.398754
2.52e-08	0.403836
2.37e-08	0.408426
2.22e-08	0.412562
2.09e-08	0.416278
1.96e-08	0.41961
1.84e-08	0.422591
1.18e-08	0.748087

## Sheet: 2c
SG-I_Fit_Conc	LinearFit
1.6e-06	-3.62419
1.56e-06	-3.38868
1.52e-06	-3.1594
1.48e-06	-2.93618
1.44e-06	-2.71885
1.4e-06	-2.50727
1.36e-06	-2.30128
1.33e-06	-2.10073
1.29e-06	-1.90548
1.26e-06	-1.71539
1.22e-06	-1.53032
1.19e-06	-1.35014
1.16e-06	-1.17472
1.13e-06	-1.00393
1.1e-06	-0.837663
1.07e-06	-0.675785
1.04e-06	-0.518184
1.01e-06	-0.364747
9.88e-07	-0.215364
9.62e-07	-0.0699285
9.37e-07	0.0716646
9.12e-07	0.209517
8.88e-07	0.343726
8.64e-07	0.47439
8.41e-07	0.601601
8.19e-07	0.725451
7.98e-07	0.846029
7.76e-07	0.963421
7.56e-07	1.07771
7.36e-07	1.18898
7.17e-07	1.29731
6.98e-07	1.40278
6.79e-07	1.50546
6.61e-07	1.60543
6.44e-07	1.70276
6.27e-07	1.79751
6.1e-07	1.88976
5.94e-07	1.97958
5.78e-07	2.06702
5.63e-07	2.15215
5.48e-07	2.23503
5.34e-07	2.31572
5.2e-07	2.39428
5.06e-07	2.47077
4.93e-07	2.54523
4.8e-07	2.61773
4.67e-07	2.68831
4.55e-07	2.75702
4.43e-07	2.82392
4.31e-07	2.88905
4.19e-07	2.95246
3.94e-07	3.09398
3.7e-07	3.25705
3.48e-07	3.07973
3.27e-07	2.91315
3.07e-07	2.75667
2.88e-07	2.60966
2.71e-07	2.47155
2.54e-07	2.34181
2.39e-07	2.21993
2.25e-07	2.10543
2.11e-07	1.99786
1.98e-07	1.89681
1.86e-07	1.80188
1.75e-07	1.7127
1.64e-07	1.62892
1.54e-07	1.55022
1.45e-07	1.47628
1.36e-07	1.40683
1.28e-07	1.34157
1.2e-07	1.28027
1.13e-07	1.22269
1.06e-07	1.16859
9.97e-08	1.11777
9.36e-08	1.07002
8.8e-08	1.02517
8.26e-08	0.983034
7.76e-08	0.943451
7.29e-08	0.906265
6.85e-08	0.871331
6.44e-08	0.838513
6.05e-08	0.807683
5.68e-08	0.77872
5.34e-08	0.751512
5.01e-08	0.725951
4.71e-08	0.701939
4.42e-08	0.679381
4.16e-08	0.658189
3.9e-08	0.638281
3.67e-08	0.619579
3.45e-08	0.602009
3.24e-08	0.585504
3.04e-08	0.569998
2.86e-08	0.555431
2.68e-08	0.541747
2.52e-08	0.528892
2.37e-08	0.516815
2.22e-08	0.505469
2.09e-08	0.494811
1.96e-08	0.484799
1.84e-08	0.475392
1.18e-08	0.3295

## Sheet: 2d
	DAPI	Quinacrine	SG-I	Proflavin	Echinomycin	RuPhen3Cl2	1-BQC
Phase 1	26458659	17006718	7813422	4730253	2081760	47262	0

## Sheet: 2e
	DAPI	Quinacrine	SYBR Green I	Proflavin	Echinomycin	RuPhen3Cl2	1-BQC
Phase 2	-2221425	-2092221	-5570741	-452049	-4649	-15981	0

## Sheet: 2j
	raw fluorescence
[Berenil] / M	Cy5 channel	Cy5 channel			Yield-rep1	Yield-rep2
1.99526e-08	475281	529956			0.480509	0.535786
3.90625e-08	433148	494423			0.437913	0.499862
7.8125e-08	354027	349821			0.357922	0.353669
1.5625e-07	259073	280764			0.261923	0.283853
3.125e-07	229246	197561			0.231768	0.199734
6.25e-07	195125	159162			0.197272	0.160913
1.25e-06	278423	324808			0.281486	0.328381
2.5e-06	579545	426600			0.58592	0.431293
5e-06	820011	907798			0.829032	0.917784
1e-05	979844	930093			0.990623	0.940325

## Sheet: 2k
Strong Neutral Binder Echinomycin
Conc.	Cy5 Channel			Yield-rep1	Yield-rep2
1.95313e-08	552274	610111		0.560554	0.619258
3.90625e-08	458746	467619		0.465623	0.47463
7.8125e-08	377633	357939		0.383294	0.363305
1.5625e-07	306074	303932		0.310663	0.308489
3.125e-07	237766	213682		0.241331	0.216886
6.25e-07	204027	183089		0.207086	0.185834
1.25e-06	128828	126745		0.130759	0.128645
2.5e-06	58059	63475		0.0589294	0.0644266
5e-06	37277	35861		0.0378359	0.0363986
1e-05	43381	43748		0.0440314	0.0444039
2e-05	47326	55224		0.0480355	0.0560519
4e-05	63465	50195		0.0644165	0.0509475
8e-05	64541	60233		0.0655086	0.061136

## Sheet: 2l
Weak Charged Binder RuPhen3Cl2
concentration	Cy5 Channel			Yield-rep1	Yield-rep2
9.75e-07	517554	495867		0.528385	0.506245
1.95e-06	426862	432991		0.435795	0.442053
3.91e-06	407358	420837		0.415883	0.429644
7.81e-06	388521	398833		0.396652	0.40718
1.56e-05	332029	377243		0.338978	0.385138
3.13e-05	336575	392134		0.343619	0.400341
6.25e-05	513494	527035		0.52424	0.538065
0.000125	940805	806880		0.960494	0.823766

## Sheet: 2m
Non-Binder 1-BQC
	CY5 Channel
1-BQC Conc	Trial 1	Trial 2		Yield-rep-1	Yield-rep-2
0.002	478202	520520		0.488121	0.531317
0.001	600927	495130		0.613391	0.5054
0.0005	507826	545912		0.518359	0.557235
0.00025	579767	554376		0.591793	0.565875
0.000125	550144	427419		0.561555	0.436285
6.25e-05	528985	554376		0.539957	0.565875
3.13e-05	478202	520520		0.488121	0.531317
1.56e-05	469739	499361		0.479482	0.509719
7.81e-06	393565	512057		0.401728	0.522678
3.91e-06	503593	482434		0.514039	0.492441
1.95e-06	473970	495130		0.483801	0.5054
9.75e-07	524753	473970		0.535637	0.483801

## Sheet: 3b
	Log(BINDKd)	Echinomycin Kd	Actinomycin D Kd	Ellipticine Kd	Quinacrine Kd	DAPI Kd	Pico Green Kd	Netropsin Kd	SG I Kd	Berenil Kd	Doxorubicin Kd	TO Kd	Daunorubicin Kd	Eva Green Kd	Proflavine Kd	EtBr Kd	H 33258 Kd	Log(reported Kd)
Echinomycin	2.39182	2.50786																2.50786
Actinomycin D	2.16761		2.09691															2.09691
Ellipticine	2.3438			2.97772														2.97772
Quinacrine	-0.39794				-0.30103													-0.30103
DAPI	0.041393					0.255273												0.255273
Pico Green	0.39794						0.69897											0.69897
Netropsin	0.724276							0.69897										0.69897
SG I	0.851258								0.491362									0.491362
Berenil	1.24304									1.13672								1.13672
Doxorubicin	1.3075										1.63849							1.63849
TO	1.40824											1.82347						1.82347
Daunorubicin	1.43136												2.07555					2.07555
Eva Green	1.75128													2.53757				2.53757
Proflavine	1.49969														1.82413			1.82413
EtBr	1.83187															2.04922		2.04922
H 33258	2.16997																2.30984	2.30984

[truncated: 22 more sheets: 3c, 3d, 3e, 3f, 4a, 4b, 4c, 4e, 4f, 5f, 5g, 5h, 5i, 5j, 5k, 5l, 5m, 5n, 6d, 6e …]
